# Supplementary material for: CXCL5 Promotes Acetaminophen-Induced Hepatotoxicity by Activating Kupffer Cells
Source: Int J Mol Sci. 2023 Jul 29;24(15):12180. doi: 10.3390/ijms241512180 (PMC10419303; doi:10.3390/ijms241512180)
Supplement: Supplementary file 1 [file ijms-24-12180-s001.zip]

Archive with 1 entries (1 files):
- ijms-2499537-supplementary.pdf
